# Supplementary material for: Myocardial adaption to HI(R)T in previously untrained men with a randomized, longitudinal cardiac MR imaging study (Physical adaptions in Untrained on Strength and Heart trial, PUSH-trial)
Source: PLoS One. 2017 Dec 7;12(12):e0189204. doi: 10.1371/journal.pone.0189204 (PMC5720775; doi:10.1371/journal.pone.0189204)
Supplement: S6 File — (TXT) [file pone.0189204.s006.txt]

> ##################
> #    LV          #  
> ##################


EF
>     fm.EF0 <- lmer(EF ~ Zeit + Gr + (1|ID), push.l)
>     fm.EF.ref <- lmer(EF ~ Zeit * Ref + (1|ID), push.l)   
>     fm.EF <- lmer(EF ~ Zeit * Gr + (1|ID), push.l)  
>     residual <- residuals(fm.EF, scaled = FALSE)
>     fm.EF.resid.frame <- cbind(residual, fm.EF@frame)
>     summary.EF <- rbind(summary1(fm.EF), summary1(fm.EF.ref)["(Intercept)",], summary1(fm.EF.ref)["Zeit",])
>     summary.EF[,"sd"] <- summary.EF[,"Std. Error"]*sqrt(summary.EF[,"n"])
>     cohen.frame <- data.frame(ID = fm.EF@frame$ID[fm.EF@frame$Zeit==0],
+                               Gr = fm.EF@frame$Gr[fm.EF@frame$Zeit==0],
+                               Diff = fm.EF@frame$EF[fm.EF@frame$Zeit==1]-fm.EF@frame$EF[fm.EF@frame$Zeit==0])
>     cohen.d(x=cohen.frame, group="Gr",alpha=.05,std=TRUE)    
Call: cohen.d(x = cohen.frame, group = "Gr", alpha = 0.05, std = TRUE)
Cohen d statistic of difference between two means
     lower effect upper
ID   -4.33  -3.45  -2.6
Diff  0.43   0.93   1.4

Multivariate (Mahalanobis) distance between groups
[1] 3.6
r equivalent of difference between two means
   ID  Diff 
-0.86  0.42 
>     eff.EF <- summary.EF["Zeit:Gr","Estimate"] / (summary.EF["Zeit:Gr","Std. Error"]*sqrt(summary.EF["Zeit:Gr","n"])+sd(residual))
>                     
>     anova(fm.EF0,fm.EF)
refitting model(s) with ML (instead of REML)
Data: push.l
Models:
fm.EF0: EF ~ Zeit + Gr + (1 | ID)
fm.EF: EF ~ Zeit * Gr + (1 | ID)
       Df    AIC    BIC  logLik deviance  Chisq Chi Df Pr(>Chisq)    
fm.EF0  5 805.17 820.29 -397.59   795.17                             
fm.EF   6 792.45 810.60 -390.23   780.45 14.719      1  0.0001248 ***
---
Signif. codes:  0 ‘***’ 0.001 ‘**’ 0.01 ‘*’ 0.05 ‘.’ 0.1 ‘ ’ 1
>     r.squaredGLMM(fm.EF)
       R2m        R2c 
0.04720604 0.94837388 
>     summary(fm.EF)
Linear mixed model fit by REML ['lmerMod']
Formula: EF ~ Zeit * Gr + (1 | ID)
   Data: push.l

REML criterion at convergence: 778.4

Scaled residuals: 
    Min      1Q  Median      3Q     Max 
-2.8163 -0.3188  0.0153  0.3245  2.5955 

Random effects:
 Groups   Name        Variance Std.Dev.
 ID       (Intercept) 29.740   5.453   
 Residual              1.704   1.305   
Number of obs: 152, groups:  ID, 76

Fixed effects:
            Estimate Std. Error t value
(Intercept)  61.8125     0.8866   69.72
Zeit         -0.2225     0.2919   -0.76
Gr            1.4292     1.2882    1.11
Zeit:Gr       1.6864     0.4241    3.98

Correlation of Fixed Effects:
        (Intr) Zeit   Gr    
Zeit    -0.165              
Gr      -0.688  0.113       
Zeit:Gr  0.113 -0.688 -0.165
>     summary.EF
             Estimate Std. Error t value     LCI     UCI p.value  n        sd
(Intercept)   61.8125     0.8866 69.7173 60.0467 63.5783  0.0000 76  7.729200
Zeit          -0.2225     0.2919 -0.7623 -0.8038  0.3588  0.4482 76  2.544725
Gr             1.4292     1.2882  1.1094 -1.1366  3.9949  0.2708 76 11.230267
Zeit:Gr        1.6864     0.4241  3.9766  0.8418  2.5310  0.0002 76  3.697218
(Intercept)1  63.2417     0.9346 67.6688 61.3803 65.1030  0.0000 76  8.147654
Zeit1          1.4639     0.3077  4.7582  0.8511  2.0766  0.0000 76  2.682466
>     eff.EF
[1] 0.364737
>     hist(fm.EF.resid.frame[,1])


EDVn
>  #################
>    
>     fm.EDVn0 <- lmer(EDVn ~ Zeit + Gr + (1|ID), push.l)
>     fm.EDVn.ref <- lmer(EDVn ~ Zeit * Ref + (1|ID), push.l)   
>     fm.EDVn <- lmer(EDVn ~ Zeit * Gr + (1|ID), push.l)  
>     residual <- residuals(fm.EDVn, scaled = FALSE)
>     fm.EDVn.resid.frame <- cbind(residual, fm.EDVn@frame)
>     summary.EDVn <- rbind(summary1(fm.EDVn), summary1(fm.EDVn.ref)["(Intercept)",], summary1(fm.EDVn.ref)["Zeit",])
>     summary.EDVn[,"sd"] <- summary.EDVn[,"Std. Error"]*sqrt(summary.EDVn[,"n"])
>     cohen.frame <- data.frame(ID = fm.EDVn@frame$ID[fm.EDVn@frame$Zeit==0],
+                               Gr = fm.EDVn@frame$Gr[fm.EDVn@frame$Zeit==0],
+                               Diff = fm.EDVn@frame$EDVn[fm.EDVn@frame$Zeit==1]-fm.EDVn@frame$EDVn[fm.EDVn@frame$Zeit==0])
>     cohen.d(x=cohen.frame, group="Gr",alpha=.05,std=TRUE)    
Call: cohen.d(x = cohen.frame, group = "Gr", alpha = 0.05, std = TRUE)
Cohen d statistic of difference between two means
     lower effect upper
ID   -4.33   -3.5  -2.6
Diff  0.79    1.3   1.9

Multivariate (Mahalanobis) distance between groups
[1] 3.8
r equivalent of difference between two means
   ID  Diff 
-0.86  0.56 
>     eff.EDVn <- summary.EDVn["Zeit:Gr","Estimate"] / (summary.EDVn["Zeit:Gr","Std. Error"]*sqrt(summary.EDVn["Zeit:Gr","n"])+sd(residual))
>                     
>     anova(fm.EDVn0,fm.EDVn)
refitting model(s) with ML (instead of REML)
Data: push.l
Models:
fm.EDVn0: EDVn ~ Zeit + Gr + (1 | ID)
fm.EDVn: EDVn ~ Zeit * Gr + (1 | ID)
         Df    AIC    BIC  logLik deviance Chisq Chi Df Pr(>Chisq)    
fm.EDVn0  5 899.54 914.66 -444.77   889.54                            
fm.EDVn   6 873.52 891.66 -430.76   861.52 28.02      1  1.201e-07 ***
---
Signif. codes:  0 ‘***’ 0.001 ‘**’ 0.01 ‘*’ 0.05 ‘.’ 0.1 ‘ ’ 1
>     r.squaredGLMM(fm.EDVn)
        R2m         R2c 
0.004838989 0.988555508 
>     summary(fm.EDVn)
Linear mixed model fit by REML ['lmerMod']
Formula: EDVn ~ Zeit * Gr + (1 | ID)
   Data: push.l

REML criterion at convergence: 857.3

Scaled residuals: 
     Min       1Q   Median       3Q      Max 
-2.50837 -0.33991 -0.02437  0.37104  2.61885 

Random effects:
 Groups   Name        Variance Std.Dev.
 ID       (Intercept) 113.765  10.67   
 Residual               1.324   1.15   
Number of obs: 152, groups:  ID, 76

Fixed effects:
            Estimate Std. Error t value
(Intercept)  78.5280     1.6962   46.30
Zeit         -0.2455     0.2572   -0.95
Gr           -1.7669     2.4646   -0.72
Zeit:Gr       2.1469     0.3738    5.74

Correlation of Fixed Effects:
        (Intr) Zeit   Gr    
Zeit    -0.076              
Gr      -0.688  0.052       
Zeit:Gr  0.052 -0.688 -0.076
>     summary.EDVn
             Estimate Std. Error t value     LCI     UCI p.value  n        sd
(Intercept)   78.5280     1.6962 46.2955 75.1497 81.9063  0.0000 76 14.787129
Zeit          -0.2455     0.2572 -0.9543 -0.7579  0.2669  0.3429 76  2.242218
Gr            -1.7669     2.4646 -0.7169 -6.6755  3.1417  0.4756 76 21.485885
Zeit:Gr        2.1469     0.3738  5.7438  1.4025  2.8913  0.0000 76  3.258713
(Intercept)1  76.7611     1.7880 42.9315 73.2000 80.3222  0.0000 76 15.587423
Zeit1          1.9014     0.2712  7.0120  1.3613  2.4415  0.0000 76  2.364267
>     eff.EDVn
[1] 0.5279598
>     hist(fm.EDVn.resid.frame[,1])
>  


ESVn
> #################
>    
>     fm.ESVn0 <- lmer(ESVn ~ Zeit + Gr + (1|ID), push.l)
>     fm.ESVn.ref <- lmer(ESVn ~ Zeit * Ref + (1|ID), push.l)   
>     fm.ESVn <- lmer(ESVn ~ Zeit * Gr + (1|ID), push.l)  
>     residual <- residuals(fm.ESVn, scaled = FALSE)
>     fm.ESVn.resid.frame <- cbind(residual, fm.ESVn@frame)
>     summary.ESVn <- rbind(summary1(fm.ESVn), summary1(fm.ESVn.ref)["(Intercept)",], summary1(fm.ESVn.ref)["Zeit",])
>     summary.ESVn[,"sd"] <- summary.ESVn[,"Std. Error"]*sqrt(summary.ESVn[,"n"])
>     cohen.frame <- data.frame(ID = fm.ESVn@frame$ID[fm.ESVn@frame$Zeit==0],
+                               Gr = fm.ESVn@frame$Gr[fm.ESVn@frame$Zeit==0],
+                               Diff = fm.ESVn@frame$ESVn[fm.ESVn@frame$Zeit==1]-fm.ESVn@frame$ESVn[fm.ESVn@frame$Zeit==0])
>     cohen.d(x=cohen.frame, group="Gr",alpha=.05,std=TRUE)    
Call: cohen.d(x = cohen.frame, group = "Gr", alpha = 0.05, std = TRUE)
Cohen d statistic of difference between two means
     lower effect  upper
ID   -4.33  -3.45 -2.559
Diff -0.83  -0.37  0.088

Multivariate (Mahalanobis) distance between groups
[1] 3.5
r equivalent of difference between two means
   ID  Diff 
-0.86 -0.18 
>     eff.ESVn <- summary.ESVn["Zeit:Gr","Estimate"] / (summary.ESVn["Zeit:Gr","Std. Error"]*sqrt(summary.ESVn["Zeit:Gr","n"])+sd(residual))
>                     
>     anova(fm.ESVn0,fm.ESVn)
refitting model(s) with ML (instead of REML)
Data: push.l
Models:
fm.ESVn0: ESVn ~ Zeit + Gr + (1 | ID)
fm.ESVn: ESVn ~ Zeit * Gr + (1 | ID)
         Df    AIC    BIC  logLik deviance Chisq Chi Df Pr(>Chisq)
fm.ESVn0  5 777.55 792.67 -383.77   767.55                        
fm.ESVn   6 776.96 795.11 -382.48   764.96 2.582      1     0.1081
>     r.squaredGLMM(fm.ESVn)
       R2m        R2c 
0.02442068 0.96926550 
>     summary(fm.ESVn)
Linear mixed model fit by REML ['lmerMod']
Formula: ESVn ~ Zeit * Gr + (1 | ID)
   Data: push.l

REML criterion at convergence: 763.3

Scaled residuals: 
     Min       1Q   Median       3Q      Max 
-2.65448 -0.29147 -0.04301  0.33019  2.70309 

Random effects:
 Groups   Name        Variance Std.Dev.
 ID       (Intercept) 35.860   5.988   
 Residual              1.166   1.080   
Number of obs: 152, groups:  ID, 76

Fixed effects:
            Estimate Std. Error t value
(Intercept) 29.96375    0.96212  31.144
Zeit         0.07475    0.24150   0.310
Gr          -1.61097    1.39792  -1.152
Zeit:Gr     -0.56114    0.35090  -1.599

Correlation of Fixed Effects:
        (Intr) Zeit   Gr    
Zeit    -0.126              
Gr      -0.688  0.086       
Zeit:Gr  0.086 -0.688 -0.126
>     summary.ESVn
             Estimate Std. Error t value     LCI     UCI p.value  n        sd
(Intercept)   29.9637     0.9621 31.1436 28.0475 31.8800  0.0000 76  8.387393
Zeit           0.0748     0.2415  0.3095 -0.4062  0.5557  0.7578 76  2.105348
Gr            -1.6110     1.3979 -1.1524 -4.3952  1.1732  0.2528 76 12.186610
Zeit:Gr       -0.5611     0.3509 -1.5992 -1.2600  0.1377  0.1139 76  3.059075
(Intercept)1  28.3528     1.0142 27.9569 26.3329 30.3727  0.0000 76  8.841591
Zeit1         -0.4864     0.2546 -1.9106 -0.9934  0.0206  0.0598 76  2.219551
>     eff.ESVn
[1] -0.1468395
>     hist(fm.ESVn.resid.frame[,1])


SVn
> #################
>    
>     fm.SVn0 <- lmer(SVn ~ Zeit + Gr + (1|ID), push.l)
>     fm.SVn.ref <- lmer(SVn ~ Zeit * Ref + (1|ID), push.l)   
>     fm.SVn <- lmer(SVn ~ Zeit * Gr + (1|ID), push.l)  
>     residual <- residuals(fm.SVn, scaled = FALSE)
>     fm.SVn.resid.frame <- cbind(residual, fm.SVn@frame)
>     summary.SVn <- rbind(summary1(fm.SVn), summary1(fm.SVn.ref)["(Intercept)",], summary1(fm.SVn.ref)["Zeit",])
>     summary.SVn[,"sd"] <- summary.SVn[,"Std. Error"]*sqrt(summary.SVn[,"n"])
>     cohen.frame <- data.frame(ID = fm.SVn@frame$ID[fm.SVn@frame$Zeit==0],
+                               Gr = fm.SVn@frame$Gr[fm.SVn@frame$Zeit==0],
+                               Diff = fm.SVn@frame$SVn[fm.SVn@frame$Zeit==1]-fm.SVn@frame$SVn[fm.SVn@frame$Zeit==0])
>     cohen.d(x=cohen.frame, group="Gr",alpha=.05,std=TRUE)    
Call: cohen.d(x = cohen.frame, group = "Gr", alpha = 0.05, std = TRUE)
Cohen d statistic of difference between two means
     lower effect upper
ID    -4.3   -3.5  -2.6
Diff   1.0    1.6   2.1

Multivariate (Mahalanobis) distance between groups
[1] 3.9
r equivalent of difference between two means
   ID  Diff 
-0.86  0.62 
>     eff.SVn <- summary.SVn["Zeit:Gr","Estimate"] / (summary.SVn["Zeit:Gr","Std. Error"]*sqrt(summary.SVn["Zeit:Gr","n"])+sd(residual))
>                     
>     anova(fm.SVn0,fm.SVn)
refitting model(s) with ML (instead of REML)
Data: push.l
Models:
fm.SVn0: SVn ~ Zeit + Gr + (1 | ID)
fm.SVn: SVn ~ Zeit * Gr + (1 | ID)
        Df    AIC    BIC  logLik deviance Chisq Chi Df Pr(>Chisq)    
fm.SVn0  5 864.44 879.56 -427.22   854.44                            
fm.SVn   6 829.69 847.83 -408.84   817.69 36.75      1  1.343e-09 ***
---
Signif. codes:  0 ‘***’ 0.001 ‘**’ 0.01 ‘*’ 0.05 ‘.’ 0.1 ‘ ’ 1
>     r.squaredGLMM(fm.SVn)
       R2m        R2c 
0.01722382 0.97534127 
>     summary(fm.SVn)
Linear mixed model fit by REML ['lmerMod']
Formula: SVn ~ Zeit * Gr + (1 | ID)
   Data: push.l

REML criterion at convergence: 814.7

Scaled residuals: 
     Min       1Q   Median       3Q      Max 
-2.04034 -0.39876 -0.00788  0.35158  1.88988 

Random effects:
 Groups   Name        Variance Std.Dev.
 ID       (Intercept) 57.13    7.558   
 Residual              1.47    1.213   
Number of obs: 152, groups:  ID, 76

Fixed effects:
            Estimate Std. Error t value
(Intercept)  48.5567     1.2103   40.12
Zeit         -0.3067     0.2711   -1.13
Gr           -0.1595     1.7586   -0.09
Zeit:Gr       2.6723     0.3939    6.78

Correlation of Fixed Effects:
        (Intr) Zeit   Gr    
Zeit    -0.112              
Gr      -0.688  0.077       
Zeit:Gr  0.077 -0.688 -0.112
>     summary.SVn
             Estimate Std. Error t value     LCI     UCI p.value  n        sd
(Intercept)   48.5567     1.2103 40.1182 46.1461 50.9674  0.0000 76 10.551151
Zeit          -0.3067     0.2711 -1.1314 -0.8468  0.2333  0.2615 76  2.363395
Gr            -0.1595     1.7586 -0.0907 -3.6621  3.3430  0.9280 76 15.331119
Zeit:Gr        2.6723     0.3939  6.7834  1.8877  3.4569  0.0000 76  3.433941
(Intercept)1  48.3972     1.2758 37.9344 45.8562 50.9382  0.0000 76 11.122167
Zeit1          2.3656     0.2858  8.2770  1.7963  2.9348  0.0000 76  2.491547
>     eff.SVn
[1] 0.6231821
>     hist(fm.SVn.resid.frame[,1])


MMedn
> #################  
>    
>     fm.MMedn0 <- lmer(MMedn ~ Zeit + Gr + (1|ID), push.l)
>     fm.MMedn.ref <- lmer(MMedn ~ Zeit * Ref + (1|ID), push.l)   
>     fm.MMedn <- lmer(MMedn ~ Zeit * Gr + (1|ID), push.l)  
>     residual <- residuals(fm.MMedn, scaled = FALSE)
>     fm.MMedn.resid.frame <- cbind(residual, fm.MMedn@frame)
>     summary.MMedn <- rbind(summary1(fm.MMedn), summary1(fm.MMedn.ref)["(Intercept)",], summary1(fm.MMedn.ref)["Zeit",])
>     summary.MMedn[,"sd"] <- summary.MMedn[,"Std. Error"]*sqrt(summary.MMedn[,"n"])
>     cohen.frame <- data.frame(ID = fm.MMedn@frame$ID[fm.MMedn@frame$Zeit==0],
+                               Gr = fm.MMedn@frame$Gr[fm.MMedn@frame$Zeit==0],
+                               Diff = fm.MMedn@frame$MMedn[fm.MMedn@frame$Zeit==1]-fm.MMedn@frame$MMedn[fm.MMedn@frame$Zeit==0])
>     cohen.d(x=cohen.frame, group="Gr",alpha=.05,std=TRUE)    
Call: cohen.d(x = cohen.frame, group = "Gr", alpha = 0.05, std = TRUE)
Cohen d statistic of difference between two means
     lower effect upper
ID   -4.33   -3.5  -2.6
Diff  0.77    1.3   1.8

Multivariate (Mahalanobis) distance between groups
[1] 3.6
r equivalent of difference between two means
   ID  Diff 
-0.86  0.55 
>     eff.MMedn <- summary.MMedn["Zeit:Gr","Estimate"] / (summary.MMedn["Zeit:Gr","Std. Error"]*sqrt(summary.MMedn["Zeit:Gr","n"])+sd(residual))
>                     
>     anova(fm.MMedn0,fm.MMedn)
refitting model(s) with ML (instead of REML)
Data: push.l
Models:
fm.MMedn0: MMedn ~ Zeit + Gr + (1 | ID)
fm.MMedn: MMedn ~ Zeit * Gr + (1 | ID)
          Df    AIC    BIC  logLik deviance  Chisq Chi Df Pr(>Chisq)    
fm.MMedn0  5 797.11 812.23 -393.55   787.11                             
fm.MMedn   6 771.84 789.98 -379.92   759.84 27.268      1  1.771e-07 ***
---
Signif. codes:  0 ‘***’ 0.001 ‘**’ 0.01 ‘*’ 0.05 ‘.’ 0.1 ‘ ’ 1
>     r.squaredGLMM(fm.MMedn)
       R2m        R2c 
0.01115594 0.98031089 
>     summary(fm.MMedn)
Linear mixed model fit by REML ['lmerMod']
Formula: MMedn ~ Zeit * Gr + (1 | ID)
   Data: push.l

REML criterion at convergence: 758.3

Scaled residuals: 
     Min       1Q   Median       3Q      Max 
-2.51814 -0.45344 -0.00736  0.41568  2.52913 

Random effects:
 Groups   Name        Variance Std.Dev.
 ID       (Intercept) 44.004   6.6336  
 Residual              0.894   0.9455  
Number of obs: 152, groups:  ID, 76

Fixed effects:
            Estimate Std. Error t value
(Intercept) 55.39575    1.05946   52.29
Zeit        -0.20825    0.21142   -0.98
Gr           0.07369    1.53936    0.05
Zeit:Gr      1.73603    0.30719    5.65

Correlation of Fixed Effects:
        (Intr) Zeit   Gr    
Zeit    -0.100              
Gr      -0.688  0.069       
Zeit:Gr  0.069 -0.688 -0.100
>     summary.MMedn
             Estimate Std. Error t value     LCI     UCI p.value  n        sd
(Intercept)   55.3957     1.0595 52.2866 53.2856 57.5059  0.0000 76  9.236507
Zeit          -0.2082     0.2114 -0.9850 -0.6293  0.2128  0.3278 76  1.842942
Gr             0.0737     1.5394  0.0479 -2.9922  3.1396  0.9619 76 13.420178
Zeit:Gr        1.7360     0.3072  5.6513  1.1242  2.3478  0.0000 76  2.678108
(Intercept)1  55.4694     1.1168 49.6695 53.2452 57.6937  0.0000 76  9.736037
Zeit1          1.5278     0.2229  6.8554  1.0839  1.9716  0.0000 76  1.943197
>     eff.MMedn
[1] 0.5192433
>     hist(fm.MMedn.resid.frame[,1])


MDMw
> #################  
>    
>     fm.MDMw0 <- lmer(MDMw ~ Zeit + Gr + (1|ID), push.l)
>     fm.MDMw.ref <- lmer(MDMw ~ Zeit * Ref + (1|ID), push.l)   
>     fm.MDMw <- lmer(MDMw ~ Zeit * Gr + (1|ID), push.l)  
>     residual <- residuals(fm.MDMw, scaled = FALSE)
>     fm.MDMw.resid.frame <- cbind(residual, fm.MDMw@frame)
>     summary.MDMw <- rbind(summary1(fm.MDMw), summary1(fm.MDMw.ref)["(Intercept)",], summary1(fm.MDMw.ref)["Zeit",])
>     summary.MDMw[,"sd"] <- summary.MDMw[,"Std. Error"]*sqrt(summary.MDMw[,"n"])
>     cohen.frame <- data.frame(ID = fm.MDMw@frame$ID[fm.MDMw@frame$Zeit==0],
+                               Gr = fm.MDMw@frame$Gr[fm.MDMw@frame$Zeit==0],
+                               Diff = fm.MDMw@frame$MDMw[fm.MDMw@frame$Zeit==1]-fm.MDMw@frame$MDMw[fm.MDMw@frame$Zeit==0])
Warnmeldung:
In fm.MDMw@frame$MDMw[fm.MDMw@frame$Zeit == 1] - fm.MDMw@frame$MDMw[fm.MDMw@frame$Zeit ==  :
  Länge des längeren Objektes
         ist kein Vielfaches der Länge des kürzeren Objektes
>     cohen.d(x=cohen.frame, group="Gr",alpha=.05,std=TRUE)    
Call: cohen.d(x = cohen.frame, group = "Gr", alpha = 0.05, std = TRUE)
Cohen d statistic of difference between two means
     lower effect upper
ID   -4.33 -3.451 -2.56
Diff -0.49 -0.045  0.41

Multivariate (Mahalanobis) distance between groups
[1] 3.5
r equivalent of difference between two means
    ID   Diff 
-0.865 -0.022 
>     eff.MDMw <- summary.MDMw["Zeit:Gr","Estimate"] / (summary.MDMw["Zeit:Gr","Std. Error"]*sqrt(summary.MDMw["Zeit:Gr","n"])+sd(residual))
>                     
>     anova(fm.MDMw0,fm.MDMw)
refitting model(s) with ML (instead of REML)
Data: push.l
Models:
fm.MDMw0: MDMw ~ Zeit + Gr + (1 | ID)
fm.MDMw: MDMw ~ Zeit * Gr + (1 | ID)
         Df    AIC    BIC  logLik deviance  Chisq Chi Df Pr(>Chisq)
fm.MDMw0  5 405.44 420.52 -197.72   395.44                         
fm.MDMw   6 407.36 425.47 -197.68   395.36 0.0759      1     0.7829
>     r.squaredGLMM(fm.MDMw)
       R2m        R2c 
0.02557347 0.69907876 
>     summary(fm.MDMw)
Linear mixed model fit by REML ['lmerMod']
Formula: MDMw ~ Zeit * Gr + (1 | ID)
   Data: push.l

REML criterion at convergence: 403.4

Scaled residuals: 
     Min       1Q   Median       3Q      Max 
-1.88203 -0.48871  0.03393  0.43532  1.90647 

Random effects:
 Groups   Name        Variance Std.Dev.
 ID       (Intercept) 0.7871   0.8872  
 Residual             0.3517   0.5930  
Number of obs: 151, groups:  ID, 76

Fixed effects:
            Estimate Std. Error t value
(Intercept)  7.94642    0.16872   47.10
Zeit         0.15040    0.13403    1.12
Gr           0.34567    0.24515    1.41
Zeit:Gr     -0.05267    0.19365   -0.27

Correlation of Fixed Effects:
        (Intr) Zeit   Gr    
Zeit    -0.389              
Gr      -0.688  0.268       
Zeit:Gr  0.269 -0.692 -0.391
>     summary.MDMw
             Estimate Std. Error t value     LCI    UCI p.value  n       sd
(Intercept)    7.9464     0.1687 47.0971  7.6104 8.2825  0.0000 76 1.470693
Zeit           0.1504     0.1340  1.1221 -0.1165 0.4173  0.2653 76 1.168185
Gr             0.3457     0.2452  1.4100 -0.1426 0.8339  0.1626 76 2.137604
Zeit:Gr       -0.0527     0.1937 -0.2720 -0.4384 0.3330  0.7864 76 1.688637
(Intercept)1   8.2921     0.1779 46.6238  7.9379 8.6463  0.0000 76 1.550896
Zeit1          0.0977     0.1398  0.6992 -0.1807 0.3761  0.4866 76 1.218748
>     eff.MDMw
[1] -0.024634
>     hist(fm.MDMw.resid.frame[,1])


Right ventricle
> ##################
> #    RV          #  
> ##################


RVEF
>     fm.RVEF0 <- lmer(RVEF ~ Zeit + Gr + (1|ID), push.l)
>     fm.RVEF.ref <- lmer(RVEF ~ Zeit * Ref + (1|ID), push.l)   
>     fm.RVEF <- lmer(RVEF ~ Zeit * Gr + (1|ID), push.l)  
>     residual <- residuals(fm.RVEF, scaled = FALSE)
>     fm.RVEF.resid.frame <- cbind(residual, fm.RVEF@frame)
>     summary.RVEF <- rbind(summary1(fm.RVEF), summary1(fm.RVEF.ref)["(Intercept)",], summary1(fm.RVEF.ref)["Zeit",])
>     summary.RVEF[,"sd"] <- summary.RVEF[,"Std. Error"]*sqrt(summary.RVEF[,"n"])
>     cohen.frame <- data.frame(ID = fm.RVEF@frame$ID[fm.RVEF@frame$Zeit==0],
+                               Gr = fm.RVEF@frame$Gr[fm.RVEF@frame$Zeit==0],
+                               Diff = fm.RVEF@frame$RVEF[fm.RVEF@frame$Zeit==1]-fm.RVEF@frame$RVEF[fm.RVEF@frame$Zeit==0])
>     cohen.d(x=cohen.frame, group="Gr",alpha=.05,std=TRUE)    
Call: cohen.d(x = cohen.frame, group = "Gr", alpha = 0.05, std = TRUE)
Cohen d statistic of difference between two means
     lower effect upper
ID   -4.33  -3.45  -2.6
Diff  0.14   0.62   1.1

Multivariate (Mahalanobis) distance between groups
[1] 3.5
r equivalent of difference between two means
   ID  Diff 
-0.86  0.29 
>     eff.RVEF <- summary.RVEF["Zeit:Gr","Estimate"] / (summary.RVEF["Zeit:Gr","Std. Error"]*sqrt(summary.RVEF["Zeit:Gr","n"])+sd(residual))
>                     
>     anova(fm.RVEF0,fm.RVEF)
refitting model(s) with ML (instead of REML)
Data: push.l
Models:
fm.RVEF0: RVEF ~ Zeit + Gr + (1 | ID)
fm.RVEF: RVEF ~ Zeit * Gr + (1 | ID)
         Df    AIC    BIC  logLik deviance Chisq Chi Df Pr(>Chisq)   
fm.RVEF0  5 806.59 821.71 -398.29   796.59                           
fm.RVEF   6 801.73 819.87 -394.87   789.73 6.857      1   0.008829 **
---
Signif. codes:  0 ‘***’ 0.001 ‘**’ 0.01 ‘*’ 0.05 ‘.’ 0.1 ‘ ’ 1
>     r.squaredGLMM(fm.RVEF)
       R2m        R2c 
0.03731067 0.94229608 
>     summary(fm.RVEF)
Linear mixed model fit by REML ['lmerMod']
Formula: RVEF ~ Zeit * Gr + (1 | ID)
   Data: push.l

REML criterion at convergence: 787.4

Scaled residuals: 
     Min       1Q   Median       3Q      Max 
-2.62730 -0.34749  0.03052  0.41172  2.40918 

Random effects:
 Groups   Name        Variance Std.Dev.
 ID       (Intercept) 29.917   5.470   
 Residual              1.908   1.381   
Number of obs: 152, groups:  ID, 76

Fixed effects:
            Estimate Std. Error t value
(Intercept)  61.5500     0.8920   69.00
Zeit          0.0700     0.3088    0.23
Gr            1.4472     1.2960    1.12
Zeit:Gr       1.1861     0.4487    2.64

Correlation of Fixed Effects:
        (Intr) Zeit   Gr    
Zeit    -0.173              
Gr      -0.688  0.119       
Zeit:Gr  0.119 -0.688 -0.173
>     summary.RVEF
             Estimate Std. Error t value     LCI     UCI p.value  n        sd
(Intercept)   61.5500     0.8920 69.0047 59.7735 63.3265  0.0000 76  7.776276
Zeit           0.0700     0.3088  0.2267 -0.5451  0.6851  0.8213 76  2.692056
Gr             1.4472     1.2960  1.1167 -1.1340  4.0284  0.2676 76 11.298266
Zeit:Gr        1.1861     0.4487  2.6433  0.2924  2.0798  0.0100 76  3.911676
(Intercept)1  62.9972     0.9402 67.0028 61.1246 64.8698  0.0000 76  8.196474
Zeit1          1.2561     0.3255  3.8586  0.6077  1.9045  0.0002 76  2.837643
>     eff.RVEF
[1] 0.2423894
>     hist(fm.RVEF.resid.frame[,1])


RVEDVn
>  #################
>    
>     fm.RVEDVn0 <- lmer(RVEDVn ~ Zeit + Gr + (1|ID), push.l)
>     fm.RVEDVn.ref <- lmer(RVEDVn ~ Zeit * Ref + (1|ID), push.l)   
>     fm.RVEDVn <- lmer(RVEDVn ~ Zeit * Gr + (1|ID), push.l)  
>     residual <- residuals(fm.RVEDVn, scaled = FALSE)
>     fm.RVEDVn.resid.frame <- cbind(residual, fm.RVEDVn@frame)
>     summary.RVEDVn <- rbind(summary1(fm.RVEDVn), summary1(fm.RVEDVn.ref)["(Intercept)",], summary1(fm.RVEDVn.ref)["Zeit",])
>     summary.RVEDVn[,"sd"] <- summary.RVEDVn[,"Std. Error"]*sqrt(summary.RVEDVn[,"n"])
>     cohen.frame <- data.frame(ID = fm.RVEDVn@frame$ID[fm.RVEDVn@frame$Zeit==0],
+                               Gr = fm.RVEDVn@frame$Gr[fm.RVEDVn@frame$Zeit==0],
+                               Diff = fm.RVEDVn@frame$RVEDVn[fm.RVEDVn@frame$Zeit==1]-fm.RVEDVn@frame$RVEDVn[fm.RVEDVn@frame$Zeit==0])
>     cohen.d(x=cohen.frame, group="Gr",alpha=.05,std=TRUE)    
Call: cohen.d(x = cohen.frame, group = "Gr", alpha = 0.05, std = TRUE)
Cohen d statistic of difference between two means
     lower effect upper
ID   -4.33   -3.5  -2.6
Diff  0.69    1.2   1.7

Multivariate (Mahalanobis) distance between groups
[1] 4.2
r equivalent of difference between two means
   ID  Diff 
-0.86  0.52 
>     eff.RVEDVn <- summary.RVEDVn["Zeit:Gr","Estimate"] / (summary.RVEDVn["Zeit:Gr","Std. Error"]*sqrt(summary.RVEDVn["Zeit:Gr","n"])+sd(residual))
>                     
>     anova(fm.RVEDVn0,fm.RVEDVn)
refitting model(s) with ML (instead of REML)
Data: push.l
Models:
fm.RVEDVn0: RVEDVn ~ Zeit + Gr + (1 | ID)
fm.RVEDVn: RVEDVn ~ Zeit * Gr + (1 | ID)
           Df    AIC    BIC  logLik deviance  Chisq Chi Df Pr(>Chisq)    
fm.RVEDVn0  5 928.29 943.41 -459.14   918.29                             
fm.RVEDVn   6 906.35 924.49 -447.18   894.35 23.938      1  9.951e-07 ***
---
Signif. codes:  0 ‘***’ 0.001 ‘**’ 0.01 ‘*’ 0.05 ‘.’ 0.1 ‘ ’ 1
>     r.squaredGLMM(fm.RVEDVn)
        R2m         R2c 
0.004882398 0.982125962 
>     summary(fm.RVEDVn)
Linear mixed model fit by REML ['lmerMod']
Formula: RVEDVn ~ Zeit * Gr + (1 | ID)
   Data: push.l

REML criterion at convergence: 889.3

Scaled residuals: 
     Min       1Q   Median       3Q      Max 
-2.18964 -0.37141 -0.01477  0.39534  2.39157 

Random effects:
 Groups   Name        Variance Std.Dev.
 ID       (Intercept) 112.421  10.603  
 Residual               2.056   1.434  
Number of obs: 152, groups:  ID, 76

Fixed effects:
            Estimate Std. Error t value
(Intercept)  78.9988     1.6917   46.70
Zeit         -0.7287     0.3206   -2.27
Gr           -1.9737     2.4580   -0.80
Zeit:Gr       2.4385     0.4659    5.23

Correlation of Fixed Effects:
        (Intr) Zeit   Gr    
Zeit    -0.095              
Gr      -0.688  0.065       
Zeit:Gr  0.065 -0.688 -0.095
>     summary.RVEDVn
             Estimate Std. Error t value     LCI     UCI p.value  n        sd
(Intercept)   78.9988     1.6917 46.6972 75.6294 82.3681  0.0000 76 14.747899
Zeit          -0.7287     0.3206 -2.2728 -1.3674 -0.0901  0.0259 76  2.794926
Gr            -1.9737     2.4580 -0.8030 -6.8693  2.9218  0.4245 76 21.428347
Zeit:Gr        2.4385     0.4659  5.2341  1.5106  3.3664  0.0000 76  4.061622
(Intercept)1  77.0250     1.7832 43.1940 73.4734 80.5766  0.0000 76 15.545577
Zeit1          1.7097     0.3380  5.0586  1.0366  2.3829  0.0000 76  2.946616
>     eff.RVEDVn
[1] 0.4809673
>     hist(fm.RVEDVn.resid.frame[,1])
>  


RVESVn 
> #################
>    
>     fm.RVESVn0 <- lmer(RVESVn ~ Zeit + Gr + (1|ID), push.l)
>     fm.RVESVn.ref <- lmer(RVESVn ~ Zeit * Ref + (1|ID), push.l)   
>     fm.RVESVn <- lmer(RVESVn ~ Zeit * Gr + (1|ID), push.l)  
>     residual <- residuals(fm.RVESVn, scaled = FALSE)
>     fm.RVESVn.resid.frame <- cbind(residual, fm.RVESVn@frame)
>     summary.RVESVn <- rbind(summary1(fm.RVESVn), summary1(fm.RVESVn.ref)["(Intercept)",], summary1(fm.RVESVn.ref)["Zeit",])
>     summary.RVESVn[,"sd"] <- summary.RVESVn[,"Std. Error"]*sqrt(summary.RVESVn[,"n"])
>     cohen.frame <- data.frame(ID = fm.RVESVn@frame$ID[fm.RVESVn@frame$Zeit==0],
+                               Gr = fm.RVESVn@frame$Gr[fm.RVESVn@frame$Zeit==0],
+                               Diff = fm.RVESVn@frame$RVESVn[fm.RVESVn@frame$Zeit==1]-fm.RVESVn@frame$RVESVn[fm.RVESVn@frame$Zeit==0])
>     cohen.d(x=cohen.frame, group="Gr",alpha=.05,std=TRUE)    
Call: cohen.d(x = cohen.frame, group = "Gr", alpha = 0.05, std = TRUE)
Cohen d statistic of difference between two means
     lower effect upper
ID   -4.33  -3.45 -2.56
Diff -0.68  -0.23  0.23

Multivariate (Mahalanobis) distance between groups
[1] 3.6
r equivalent of difference between two means
   ID  Diff 
-0.86 -0.11 
>     eff.RVESVn <- summary.RVESVn["Zeit:Gr","Estimate"] / (summary.RVESVn["Zeit:Gr","Std. Error"]*sqrt(summary.RVESVn["Zeit:Gr","n"])+sd(residual))
>                     
>     anova(fm.RVESVn0,fm.RVESVn)
refitting model(s) with ML (instead of REML)
Data: push.l
Models:
fm.RVESVn0: RVESVn ~ Zeit + Gr + (1 | ID)
fm.RVESVn: RVESVn ~ Zeit * Gr + (1 | ID)
           Df    AIC    BIC  logLik deviance  Chisq Chi Df Pr(>Chisq)
fm.RVESVn0  5 838.03 853.15 -414.01   828.03                         
fm.RVESVn   6 839.07 857.21 -413.53   827.07 0.9596      1     0.3273
>     r.squaredGLMM(fm.RVESVn)
       R2m        R2c 
0.02064046 0.93339822 
>     summary(fm.RVESVn)
Linear mixed model fit by REML ['lmerMod']
Formula: RVESVn ~ Zeit * Gr + (1 | ID)
   Data: push.l

REML criterion at convergence: 823.8

Scaled residuals: 
    Min      1Q  Median      3Q     Max 
-3.6507 -0.3323 -0.0281  0.3577  3.6861 

Random effects:
 Groups   Name        Variance Std.Dev.
 ID       (Intercept) 35.674   5.973   
 Residual              2.603   1.613   
Number of obs: 152, groups:  ID, 76

Fixed effects:
            Estimate Std. Error t value
(Intercept)  30.3870     0.9782  31.064
Zeit         -0.3545     0.3608  -0.983
Gr           -1.4176     1.4213  -0.997
Zeit:Gr      -0.5083     0.5242  -0.970

Correlation of Fixed Effects:
        (Intr) Zeit   Gr    
Zeit    -0.184              
Gr      -0.688  0.127       
Zeit:Gr  0.127 -0.688 -0.184
>     summary.RVESVn
             Estimate Std. Error t value     LCI     UCI p.value  n        sd
(Intercept)   30.3870     0.9782 31.0635 28.4387 32.3353  0.0000 76  8.527750
Zeit          -0.3545     0.3608 -0.9826 -1.0730  0.3640  0.3289 76  3.145381
Gr            -1.4176     1.4213 -0.9973 -4.2484  1.4133  0.3218 76 12.390606
Zeit:Gr       -0.5083     0.5242 -0.9697 -1.5523  0.5357  0.3353 76  4.569870
(Intercept)1  28.9694     1.0311 28.0947 26.9158 31.0231  0.0000 76  8.988921
Zeit1         -0.8628     0.3803 -2.2688 -1.6202 -0.1054  0.0261 76  3.315379
>     eff.RVESVn
[1] -0.0888788
>     hist(fm.RVESVn.resid.frame[,1])


RVSVn
> #################
>    
>     fm.RVSVn0 <- lmer(RVSVn ~ Zeit + Gr + (1|ID), push.l)
>     fm.RVSVn.ref <- lmer(RVSVn ~ Zeit * Ref + (1|ID), push.l)   
>     fm.RVSVn <- lmer(RVSVn ~ Zeit * Gr + (1|ID), push.l)  
>     residual <- residuals(fm.RVSVn, scaled = FALSE)
>     fm.RVSVn.resid.frame <- cbind(residual, fm.RVSVn@frame)
>     summary.RVSVn <- rbind(summary1(fm.RVSVn), summary1(fm.RVSVn.ref)["(Intercept)",], summary1(fm.RVSVn.ref)["Zeit",])
>     summary.RVSVn[,"sd"] <- summary.RVSVn[,"Std. Error"]*sqrt(summary.RVSVn[,"n"])
>     cohen.frame <- data.frame(ID = fm.RVSVn@frame$ID[fm.RVSVn@frame$Zeit==0],
+                               Gr = fm.RVSVn@frame$Gr[fm.RVSVn@frame$Zeit==0],
+                               Diff = fm.RVSVn@frame$RVSVn[fm.RVSVn@frame$Zeit==1]-fm.RVSVn@frame$RVSVn[fm.RVSVn@frame$Zeit==0])
>     cohen.d(x=cohen.frame, group="Gr",alpha=.05,std=TRUE)    
Call: cohen.d(x = cohen.frame, group = "Gr", alpha = 0.05, std = TRUE)
Cohen d statistic of difference between two means
     lower effect upper
ID   -4.33   -3.5  -2.6
Diff  0.89    1.4   2.0

Multivariate (Mahalanobis) distance between groups
[1] 3.7
r equivalent of difference between two means
   ID  Diff 
-0.86  0.59 
>     eff.RVSVn <- summary.RVSVn["Zeit:Gr","Estimate"] / (summary.RVSVn["Zeit:Gr","Std. Error"]*sqrt(summary.RVSVn["Zeit:Gr","n"])+sd(residual))
>                     
>     anova(fm.RVSVn0,fm.RVSVn)
refitting model(s) with ML (instead of REML)
Data: push.l
Models:
fm.RVSVn0: RVSVn ~ Zeit + Gr + (1 | ID)
fm.RVSVn: RVSVn ~ Zeit * Gr + (1 | ID)
          Df   AIC    BIC  logLik deviance  Chisq Chi Df Pr(>Chisq)    
fm.RVSVn0  5 864.1 879.22 -427.05    854.1                             
fm.RVSVn   6 834.2 852.35 -411.10    822.2 31.898      1  1.625e-08 ***
---
Signif. codes:  0 ‘***’ 0.001 ‘**’ 0.01 ‘*’ 0.05 ‘.’ 0.1 ‘ ’ 1
>     r.squaredGLMM(fm.RVSVn)
       R2m        R2c 
0.01525601 0.97262497 
>     summary(fm.RVSVn)
Linear mixed model fit by REML ['lmerMod']
Formula: RVSVn ~ Zeit * Gr + (1 | ID)
   Data: push.l

REML criterion at convergence: 819.1

Scaled residuals: 
     Min       1Q   Median       3Q      Max 
-1.95436 -0.38486  0.03252  0.39505  1.95679 

Random effects:
 Groups   Name        Variance Std.Dev.
 ID       (Intercept) 55.792   7.469   
 Residual              1.595   1.263   
Number of obs: 152, groups:  ID, 76

Fixed effects:
            Estimate Std. Error t value
(Intercept)  48.6192     1.1978   40.59
Zeit         -0.3893     0.2824   -1.38
Gr           -0.1581     1.7403   -0.09
Zeit:Gr       2.5492     0.4104    6.21

Correlation of Fixed Effects:
        (Intr) Zeit   Gr    
Zeit    -0.118              
Gr      -0.688  0.081       
Zeit:Gr  0.081 -0.688 -0.118
>     summary.RVSVn
             Estimate Std. Error t value     LCI     UCI p.value  n        sd
(Intercept)   48.6192     1.1978 40.5911 46.2337 51.0048  0.0000 76 10.442178
Zeit          -0.3893     0.2824 -1.3782 -0.9518  0.1733  0.1722 76  2.461906
Gr            -0.1581     1.7403 -0.0909 -3.6243  3.3080  0.9278 76 15.171584
Zeit:Gr        2.5492     0.4104  6.2123  1.7320  3.3665  0.0000 76  3.577784
(Intercept)1  48.4611     1.2626 38.3829 45.9465 50.9757  0.0000 76 11.007092
Zeit1          2.1600     0.2977  7.2555  1.5671  2.7529  0.0000 76  2.595288
>     eff.RVSVn
[1] 0.5705214
>     hist(fm.RVSVn.resid.frame[,1])


RVMMn
> #################  
>    
>     fm.RVMMn0 <- lmer(RVMMn ~ Zeit + Gr + (1|ID), push.l)
>     fm.RVMMn.ref <- lmer(RVMMn ~ Zeit * Ref + (1|ID), push.l)   
>     fm.RVMMn <- lmer(RVMMn ~ Zeit * Gr + (1|ID), push.l)  
>     residual <- residuals(fm.RVMMn, scaled = FALSE)
>     fm.RVMMn.resid.frame <- cbind(residual, fm.RVMMn@frame)
>     summary.RVMMn <- rbind(summary1(fm.RVMMn), summary1(fm.RVMMn.ref)["(Intercept)",], summary1(fm.RVMMn.ref)["Zeit",])
>     summary.RVMMn[,"sd"] <- summary.RVMMn[,"Std. Error"]*sqrt(summary.RVMMn[,"n"])
>     cohen.frame <- data.frame(ID = fm.RVMMn@frame$ID[fm.RVMMn@frame$Zeit==0],
+                               Gr = fm.RVMMn@frame$Gr[fm.RVMMn@frame$Zeit==0],
+                               Diff = fm.RVMMn@frame$RVMMn[fm.RVMMn@frame$Zeit==1]-fm.RVMMn@frame$RVMMn[fm.RVMMn@frame$Zeit==0])
>     cohen.d(x=cohen.frame, group="Gr",alpha=.05,std=TRUE)    
Call: cohen.d(x = cohen.frame, group = "Gr", alpha = 0.05, std = TRUE)
Cohen d statistic of difference between two means
     lower effect upper
ID   -4.33   -3.5  -2.6
Diff  0.69    1.2   1.7

Multivariate (Mahalanobis) distance between groups
[1] 4.2
r equivalent of difference between two means
   ID  Diff 
-0.86  0.52 
>     eff.RVMMn <- summary.RVMMn["Zeit:Gr","Estimate"] / (summary.RVMMn["Zeit:Gr","Std. Error"]*sqrt(summary.RVMMn["Zeit:Gr","n"])+sd(residual))
>                     
>     anova(fm.RVMMn0,fm.RVMMn)
refitting model(s) with ML (instead of REML)
Data: push.l
Models:
fm.RVMMn0: RVMMn ~ Zeit + Gr + (1 | ID)
fm.RVMMn: RVMMn ~ Zeit * Gr + (1 | ID)
          Df    AIC    BIC  logLik deviance  Chisq Chi Df Pr(>Chisq)    
fm.RVMMn0  5 423.43 438.55 -206.71   413.43                             
fm.RVMMn   6 401.49 419.63 -194.75   389.49 23.938      1  9.951e-07 ***
---
Signif. codes:  0 ‘***’ 0.001 ‘**’ 0.01 ‘*’ 0.05 ‘.’ 0.1 ‘ ’ 1
>     r.squaredGLMM(fm.RVMMn)
        R2m         R2c 
0.004882398 0.982125962 
>     summary(fm.RVMMn)
Linear mixed model fit by REML ['lmerMod']
Formula: RVMMn ~ Zeit * Gr + (1 | ID)
   Data: push.l

REML criterion at convergence: 397.7

Scaled residuals: 
     Min       1Q   Median       3Q      Max 
-2.18964 -0.37141 -0.01477  0.39534  2.39157 

Random effects:
 Groups   Name        Variance Std.Dev.
 ID       (Intercept) 4.05839  2.0145  
 Residual             0.07423  0.2725  
Number of obs: 152, groups:  ID, 76

Fixed effects:
            Estimate Std. Error t value
(Intercept) 15.00976    0.32143   46.70
Zeit        -0.13846    0.06092   -2.27
Gr          -0.37501    0.46702   -0.80
Zeit:Gr      0.46331    0.08852    5.23

Correlation of Fixed Effects:
        (Intr) Zeit   Gr    
Zeit    -0.095              
Gr      -0.688  0.065       
Zeit:Gr  0.065 -0.688 -0.095
>     summary.RVMMn
             Estimate Std. Error t value     LCI     UCI p.value  n        sd
(Intercept)   15.0098     0.3214 46.6972 14.3696 15.6499  0.0000 76 2.8019002
Zeit          -0.1385     0.0609 -2.2728 -0.2598 -0.0171  0.0259 76 0.5309139
Gr            -0.3750     0.4670 -0.8030 -1.3052  0.5551  0.4245 76 4.0712116
Zeit:Gr        0.4633     0.0885  5.2341  0.2870  0.6396  0.0000 76 0.7715251
(Intercept)1  14.6348     0.3388 43.1940 13.9599 15.3096  0.0000 76 2.9535899
Zeit1          0.3248     0.0642  5.0586  0.1969  0.4527  0.0000 76 0.5596826
>     eff.RVMMn
[1] 0.4810431
>     hist(fm.RVMMn.resid.frame[,1])


CI
> #################  
>    
>     fm.CI0 <- lmer(CI ~ Zeit + Gr + (1|ID), push.l)
>     fm.CI.ref <- lmer(CI ~ Zeit * Ref + (1|ID), push.l)   
>     fm.CI <- lmer(CI ~ Zeit * Gr + (1|ID), push.l)  
>     residual <- residuals(fm.CI, scaled = FALSE)
>     fm.CI.resid.frame <- cbind(residual, fm.CI@frame)
>     summary.CI <- rbind(summary1(fm.CI), summary1(fm.CI.ref)["(Intercept)",], summary1(fm.CI.ref)["Zeit",])
>     summary.CI[,"sd"] <- summary.CI[,"Std. Error"]*sqrt(summary.CI[,"n"])
>     cohen.frame <- data.frame(ID = fm.CI@frame$ID[fm.CI@frame$Zeit==0],
+                               Gr = fm.CI@frame$Gr[fm.CI@frame$Zeit==0],
+                               Diff = fm.CI@frame$CI[fm.CI@frame$Zeit==1]-fm.CI@frame$CI[fm.CI@frame$Zeit==0])
>     cohen.d(x=cohen.frame, group="Gr",alpha=.05,std=TRUE)    
Call: cohen.d(x = cohen.frame, group = "Gr", alpha = 0.05, std = TRUE)
Cohen d statistic of difference between two means
      lower effect upper
ID   -4.331  -3.45 -2.56
Diff -0.032   0.43  0.89

Multivariate (Mahalanobis) distance between groups
[1] 3.5
r equivalent of difference between two means
   ID  Diff 
-0.86  0.21 
>     eff.CI <- summary.CI["Zeit:Gr","Estimate"] / (summary.CI["Zeit:Gr","Std. Error"]*sqrt(summary.CI["Zeit:Gr","n"])+sd(residual))
>                     
>     anova(fm.CI0,fm.CI)
refitting model(s) with ML (instead of REML)
Data: push.l
Models:
fm.CI0: CI ~ Zeit + Gr + (1 | ID)
fm.CI: CI ~ Zeit * Gr + (1 | ID)
       Df    AIC    BIC  logLik deviance  Chisq Chi Df Pr(>Chisq)  
fm.CI0  5 264.56 279.68 -127.28   254.56                           
fm.CI   6 263.12 281.26 -125.56   251.12 3.4393      1    0.06366 .
---
Signif. codes:  0 ‘***’ 0.001 ‘**’ 0.01 ‘*’ 0.05 ‘.’ 0.1 ‘ ’ 1
>     r.squaredGLMM(fm.CI)
       R2m        R2c 
0.02110646 0.81133292 
>     summary(fm.CI)
Linear mixed model fit by REML ['lmerMod']
Formula: CI ~ Zeit * Gr + (1 | ID)
   Data: push.l

REML criterion at convergence: 263

Scaled residuals: 
     Min       1Q   Median       3Q      Max 
-1.82402 -0.49449 -0.04943  0.44605  1.95258 

Random effects:
 Groups   Name        Variance Std.Dev.
 ID       (Intercept) 0.4292   0.6551  
 Residual             0.1025   0.3201  
Number of obs: 152, groups:  ID, 76

Fixed effects:
            Estimate Std. Error t value
(Intercept)  3.62260    0.11529  31.423
Zeit        -0.15110    0.07158  -2.111
Gr           0.08490    0.16751   0.507
Zeit:Gr      0.19249    0.10400   1.851

Correlation of Fixed Effects:
        (Intr) Zeit   Gr    
Zeit    -0.310              
Gr      -0.688  0.214       
Zeit:Gr  0.214 -0.688 -0.310
>     summary.CI
             Estimate Std. Error t value     LCI     UCI p.value  n        sd
(Intercept)    3.6226     0.1153 31.4226  3.3930  3.8522  0.0000 76 1.0051621
Zeit          -0.1511     0.0716 -2.1110 -0.2937 -0.0085  0.0381 76 0.6241943
Gr             0.0849     0.1675  0.5068 -0.2487  0.4185  0.6137 76 1.4602311
Zeit:Gr        0.1925     0.1040  1.8509 -0.0146  0.3996  0.0681 76 0.9066510
(Intercept)1   3.7075     0.1215 30.5087  3.4655  3.9495  0.0000 76 1.0592124
Zeit1          0.0414     0.0754  0.5486 -0.1089  0.1917  0.5849 76 0.6573220
>     eff.CI
[1] 0.1685072
>     hist(fm.CI.resid.frame[,1])
>    
