# Supplementary material for: Myocardial adaption to HI(R)T in previously untrained men with a randomized, longitudinal cardiac MR imaging study (Physical adaptions in Untrained on Strength and Heart trial, PUSH-trial)
Source: PLoS One. 2017 Dec 7;12(12):e0189204. doi: 10.1371/journal.pone.0189204 (PMC5720775; doi:10.1371/journal.pone.0189204)
Supplement: S7 File — (TXT) [file pone.0189204.s007.txt]

EF
> 
>     anova(fm.EF0,fm.EF)
Fehler in anova(fm.EF0, fm.EF) : Objekt 'fm.EF0' nicht gefunden
>     r.squaredGLMM(fm.EF)
      R2m       R2c 
0.0780887 0.9502172 
>     summary(fm.EF)
Linear mixed model fit by REML ['lmerMod']
Formula: EF ~ Zeit * Gr + BMI.bsl + BSA.bsl + HF.bsl + (1 | ID)
   Data: push.l

REML criterion at convergence: 776.5

Scaled residuals: 
     Min       1Q   Median       3Q      Max 
-2.80187 -0.31785  0.01397  0.32587  2.60994 

Random effects:
 Groups   Name        Variance Std.Dev.
 ID       (Intercept) 29.847   5.463   
 Residual              1.704   1.305   
Number of obs: 152, groups:  ID, 76

Fixed effects:
             Estimate Std. Error t value
(Intercept) 58.207170   7.579765   7.679
Zeit        -0.222500   0.291868  -0.762
Gr           1.244868   1.301496   0.956
BMI.bsl     -0.005592   0.250478  -0.022
BSA.bsl     -1.234311   5.054729  -0.244
HF.bsl       0.084537   0.051814   1.632
Zeit:Gr      1.686389   0.424074   3.977

Correlation of Fixed Effects:
        (Intr) Zeit   Gr     BMI.bs BSA.bs HF.bsl
Zeit    -0.019                                   
Gr       0.032  0.112                            
BMI.bsl  0.256  0.000 -0.007                     
BSA.bsl -0.721  0.000 -0.042 -0.767              
HF.bsl  -0.418  0.000 -0.094 -0.141  0.023       
Zeit:Gr  0.013 -0.688 -0.163  0.000  0.000  0.000
>     summary.EF
             Estimate Std. Error t value      LCI     UCI p.value  n         sd
(Intercept)   58.2072     7.5798  7.6793  43.1108 73.3036  0.0000 76 66.0791644
Zeit          -0.2225     0.2919 -0.7623  -0.8038  0.3588  0.4482 76  2.5447252
Gr             1.2449     1.3015  0.9565  -1.3473  3.8370  0.3419 76 11.3462140
BMI.bsl       -0.0056     0.2505 -0.0223  -0.5045  0.4933  0.9822 76  2.1838084
BSA.bsl       -1.2343     5.0547 -0.2442 -11.3017  8.8331  0.8077 76 44.0658530
HF.bsl         0.0845     0.0518  1.6316  -0.0187  0.1877  0.1069 76  0.4515819
Zeit:Gr        1.6864     0.4241  3.9766   0.8418  2.5310  0.0002 76  3.6972181
(Intercept)1  59.4520     7.7321  7.6890  44.0523 74.8518  0.0000 76 67.4068850
Zeit1          1.4639     0.3077  4.7582   0.8511  2.0766  0.0000 76  2.6824664
>     eff.EF
[1] 0.3647805
>     hist(fm.EF.resid.frame[,1])


EDVn
>     anova(fm.EDVn0,fm.EDVn)
refitting model(s) with ML (instead of REML)
Data: push.l
Models:
fm.EDVn0: EDVn ~ Zeit + Gr + BMI.bsl + BSA.bsl + HF.bsl + (1 | ID)
fm.EDVn: EDVn ~ Zeit * Gr + BMI.bsl + BSA.bsl + HF.bsl + (1 | ID)
         Df    AIC    BIC  logLik deviance Chisq Chi Df Pr(>Chisq)    
fm.EDVn0  8 889.65 913.84 -436.83   873.65                            
fm.EDVn   9 863.63 890.85 -422.82   845.63 28.02      1  1.201e-07 ***
---
Signif. codes:  0 ‘***’ 0.001 ‘**’ 0.01 ‘*’ 0.05 ‘.’ 0.1 ‘ ’ 1
>     r.squaredGLMM(fm.EDVn)
      R2m       R2c 
0.1823007 0.9888911 
>     summary(fm.EDVn)
Linear mixed model fit by REML ['lmerMod']
Formula: EDVn ~ Zeit * Gr + BMI.bsl + BSA.bsl + HF.bsl + (1 | ID)
   Data: push.l

REML criterion at convergence: 839.3

Scaled residuals: 
     Min       1Q   Median       3Q      Max 
-2.55282 -0.32696 -0.01142  0.37142  2.57440 

Random effects:
 Groups   Name        Variance Std.Dev.
 ID       (Intercept) 96.099   9.803   
 Residual              1.324   1.150   
Number of obs: 152, groups:  ID, 76

Fixed effects:
            Estimate Std. Error t value
(Intercept) 85.04004   13.45494   6.320
Zeit        -0.24550    0.25725  -0.954
Gr          -1.05079    2.28740  -0.459
BMI.bsl     -1.20154    0.44469  -2.702
BSA.bsl     20.93067    8.97397   2.332
HF.bsl      -0.24129    0.09199  -2.623
Zeit:Gr      2.14689    0.37377   5.744

Correlation of Fixed Effects:
        (Intr) Zeit   Gr     BMI.bs BSA.bs HF.bsl
Zeit    -0.010                                   
Gr       0.034  0.056                            
BMI.bsl  0.256  0.000 -0.007                     
BSA.bsl -0.721  0.000 -0.043 -0.767              
HF.bsl  -0.418  0.000 -0.095 -0.141  0.023       
Zeit:Gr  0.007 -0.688 -0.082  0.000  0.000  0.000
>     summary.EDVn
             Estimate Std. Error t value     LCI      UCI p.value  n          sd
(Intercept)   85.0400    13.4549  6.3204 58.2422 111.8379  0.0000 76 117.2970988
Zeit          -0.2455     0.2572 -0.9543 -0.7579   0.2669  0.3429 76   2.2422176
Gr            -1.0508     2.2874 -0.4594 -5.6066   3.5050  0.6473 76  19.9410909
BMI.bsl       -1.2015     0.4447 -2.7020 -2.0872  -0.3159  0.0085 76   3.8768047
BSA.bsl       20.9307     8.9740  2.3324  3.0575  38.8039  0.0223 76  78.2335182
HF.bsl        -0.2413     0.0920 -2.6231 -0.4245  -0.0581  0.0105 76   0.8020374
Zeit:Gr        2.1469     0.3738  5.7438  1.4025   2.8913  0.0000 76   3.2587129
(Intercept)1  83.9892    13.7252  6.1194 56.6532 111.3253  0.0000 76 119.6535196
Zeit1          1.9014     0.2712  7.0120  1.3613   2.4415  0.0000 76   2.3642668
>     eff.EDVn
[1] 0.5279193
>     hist(fm.EDVn.resid.frame[,1])


ESVn
>     anova(fm.ESVn0,fm.ESVn)
refitting model(s) with ML (instead of REML)
Data: push.l
Models:
fm.ESVn0: ESVn ~ Zeit + Gr + BMI.bsl + BSA.bsl + HF.bsl + (1 | ID)
fm.ESVn: ESVn ~ Zeit * Gr + BMI.bsl + BSA.bsl + HF.bsl + (1 | ID)
         Df    AIC    BIC  logLik deviance Chisq Chi Df Pr(>Chisq)
fm.ESVn0  8 770.80 794.99 -377.40   754.80                        
fm.ESVn   9 770.22 797.43 -376.11   752.22 2.582      1     0.1081
>     r.squaredGLMM(fm.ESVn)
      R2m       R2c 
0.1645997 0.9702000 
>     summary(fm.ESVn)
Linear mixed model fit by REML ['lmerMod']
Formula: ESVn ~ Zeit * Gr + BMI.bsl + BSA.bsl + HF.bsl + (1 | ID)
   Data: push.l

REML criterion at convergence: 751.7

Scaled residuals: 
     Min       1Q   Median       3Q      Max 
-2.68243 -0.31698 -0.03559  0.32737  2.67514 

Random effects:
 Groups   Name        Variance Std.Dev.
 ID       (Intercept) 31.534   5.616   
 Residual              1.166   1.080   
Number of obs: 152, groups:  ID, 76

Fixed effects:
            Estimate Std. Error t value
(Intercept) 34.20368    7.75241   4.412
Zeit         0.07475    0.24150   0.310
Gr          -1.22287    1.32511  -0.923
BMI.bsl     -0.43941    0.25620  -1.715
BSA.bsl      9.08054    5.17019   1.756
HF.bsl      -0.15272    0.05300  -2.882
Zeit:Gr     -0.56114    0.35090  -1.599

Correlation of Fixed Effects:
        (Intr) Zeit   Gr     BMI.bs BSA.bs HF.bsl
Zeit    -0.016                                   
Gr       0.033  0.091                            
BMI.bsl  0.256  0.000 -0.007                     
BSA.bsl -0.721  0.000 -0.042 -0.767              
HF.bsl  -0.418  0.000 -0.095 -0.141  0.023       
Zeit:Gr  0.011 -0.688 -0.132  0.000  0.000  0.000
>     summary.ESVn
             Estimate Std. Error t value     LCI     UCI p.value  n         sd
(Intercept)   34.2037     7.7524  4.4120 18.7634 49.6439  0.0000 76 67.5838563
Zeit           0.0748     0.2415  0.3095 -0.4062  0.5557  0.7578 76  2.1053482
Gr            -1.2229     1.3251 -0.9229 -3.8621  1.4163  0.3590 76 11.5519540
BMI.bsl       -0.4394     0.2562 -1.7151 -0.9497  0.0709  0.0904 76  2.2334998
BSA.bsl        9.0805     5.1702  1.7563 -1.2168 19.3779  0.0831 76 45.0727586
HF.bsl        -0.1527     0.0530 -2.8817 -0.2583 -0.0472  0.0051 76  0.4620433
Zeit:Gr       -0.5611     0.3509 -1.5992 -1.2600  0.1377  0.1139 76  3.0590753
(Intercept)1  32.9808     7.9082  4.1705 17.2304 48.7313  0.0001 76 68.9420893
Zeit1         -0.4864     0.2546 -1.9106 -0.9934  0.0206  0.0598 76  2.2195513
>     eff.ESVn
[1] -0.146819
>     hist(fm.ESVn.resid.frame[,1])


SVn
>     anova(fm.SVn0,fm.SVn)
refitting model(s) with ML (instead of REML)
Data: push.l
Models:
fm.SVn0: SVn ~ Zeit + Gr + BMI.bsl + BSA.bsl + HF.bsl + (1 | ID)
fm.SVn: SVn ~ Zeit * Gr + BMI.bsl + BSA.bsl + HF.bsl + (1 | ID)
        Df    AIC    BIC  logLik deviance Chisq Chi Df Pr(>Chisq)    
fm.SVn0  8 862.52 886.71 -423.26   846.52                            
fm.SVn   9 827.77 854.99 -404.89   809.77 36.75      1  1.343e-09 ***
---
Signif. codes:  0 ‘***’ 0.001 ‘**’ 0.01 ‘*’ 0.05 ‘.’ 0.1 ‘ ’ 1
>     r.squaredGLMM(fm.SVn)
      R2m       R2c 
0.1075563 0.9761761 
>     summary(fm.SVn)
Linear mixed model fit by REML ['lmerMod']
Formula: SVn ~ Zeit * Gr + BMI.bsl + BSA.bsl + HF.bsl + (1 | ID)
   Data: push.l

REML criterion at convergence: 806.2

Scaled residuals: 
     Min       1Q   Median       3Q      Max 
-2.06428 -0.37243 -0.02061  0.34758  1.86594 

Random effects:
 Groups   Name        Variance Std.Dev.
 ID       (Intercept) 53.61    7.322   
 Residual              1.47    1.213   
Number of obs: 152, groups:  ID, 76

Fixed effects:
            Estimate Std. Error t value
(Intercept) 50.83760   10.08357   5.042
Zeit        -0.30675    0.27113  -1.131
Gr           0.16699    1.71976   0.097
BMI.bsl     -0.75472    0.33325  -2.265
BSA.bsl     11.74925    6.72509   1.747
HF.bsl      -0.08852    0.06894  -1.284
Zeit:Gr      2.67231    0.39395   6.783

Correlation of Fixed Effects:
        (Intr) Zeit   Gr     BMI.bs BSA.bs HF.bsl
Zeit    -0.013                                   
Gr       0.034  0.079                            
BMI.bsl  0.256  0.000 -0.007                     
BSA.bsl -0.721  0.000 -0.043 -0.767              
HF.bsl  -0.418  0.000 -0.095 -0.141  0.023       
Zeit:Gr  0.009 -0.688 -0.115  0.000  0.000  0.000
>     summary.SVn
             Estimate Std. Error t value     LCI     UCI p.value  n         sd
(Intercept)   50.8376    10.0836  5.0416 30.7544 70.9208  0.0000 76 87.9067868
Zeit          -0.3067     0.2711 -1.1314 -0.8468  0.2333  0.2615 76  2.3633950
Gr             0.1670     1.7198  0.0971 -3.2582  3.5922  0.9229 76 14.9928688
BMI.bsl       -0.7547     0.3332 -2.2647 -1.4184 -0.0910  0.0264 76  2.9047703
BSA.bsl       11.7493     6.7251  1.7471 -1.6449 25.1434  0.0847 76 58.6280626
HF.bsl        -0.0885     0.0689 -1.2841 -0.2258  0.0488  0.2030 76  0.6006563
Zeit:Gr        2.6723     0.3939  6.7834  1.8877  3.4569  0.0000 76  3.4339406
(Intercept)1  51.0046    10.2861  4.9586 30.5180 71.4912  0.0000 76 89.6721408
Zeit1          2.3656     0.2858  8.2770  1.7963  2.9348  0.0000 76  2.4915466
>     eff.SVn
[1] 0.6231653
>     hist(fm.SVn.resid.frame[,1])


MMedn
>     anova(fm.MMedn0,fm.MMedn)
refitting model(s) with ML (instead of REML)
Data: push.l
Models:
fm.MMedn0: MMedn ~ Zeit + Gr + BMI.bsl + BSA.bsl + HF.bsl + (1 | ID)
fm.MMedn: MMedn ~ Zeit * Gr + BMI.bsl + BSA.bsl + HF.bsl + (1 | ID)
          Df    AIC    BIC  logLik deviance  Chisq Chi Df Pr(>Chisq)    
fm.MMedn0  8 797.12 821.31 -390.56   781.12                             
fm.MMedn   9 771.85 799.07 -376.93   753.85 27.268      1  1.771e-07 ***
---
Signif. codes:  0 ‘***’ 0.001 ‘**’ 0.01 ‘*’ 0.05 ‘.’ 0.1 ‘ ’ 1
>     r.squaredGLMM(fm.MMedn)
      R2m       R2c 
0.0808874 0.9810090 
>     summary(fm.MMedn)
Linear mixed model fit by REML ['lmerMod']
Formula: MMedn ~ Zeit * Gr + BMI.bsl + BSA.bsl + HF.bsl + (1 | ID)
   Data: push.l

REML criterion at convergence: 752.4

Scaled residuals: 
     Min       1Q   Median       3Q      Max 
-2.50070 -0.44275 -0.01056  0.41024  2.54656 

Random effects:
 Groups   Name        Variance Std.Dev.
 ID       (Intercept) 42.372   6.5094  
 Residual              0.894   0.9455  
Number of obs: 152, groups:  ID, 76

Fixed effects:
            Estimate Std. Error t value
(Intercept) 43.92891    8.95082   4.908
Zeit        -0.20825    0.21142  -0.985
Gr          -0.18751    1.52431  -0.123
BMI.bsl      0.43250    0.29582   1.462
BSA.bsl      0.61835    5.96974   0.104
HF.bsl      -0.01732    0.06119  -0.283
Zeit:Gr      1.73603    0.30719   5.651

Correlation of Fixed Effects:
        (Intr) Zeit   Gr     BMI.bs BSA.bs HF.bsl
Zeit    -0.012                                   
Gr       0.034  0.069                            
BMI.bsl  0.256  0.000 -0.007                     
BSA.bsl -0.721  0.000 -0.043 -0.767              
HF.bsl  -0.418  0.000 -0.095 -0.141  0.023       
Zeit:Gr  0.008 -0.688 -0.101  0.000  0.000  0.000
>     summary.MMedn
             Estimate Std. Error t value      LCI     UCI p.value  n         sd
(Intercept)   43.9289     8.9508  4.9078  26.1018 61.7560  0.0000 76 78.0312653
Zeit          -0.2082     0.2114 -0.9850  -0.6293  0.2128  0.3278 76  1.8429425
Gr            -0.1875     1.5243 -0.1230  -3.2234  2.8484  0.9024 76 13.2885393
BMI.bsl        0.4325     0.2958  1.4620  -0.1567  1.0217  0.1479 76  2.5787246
BSA.bsl        0.6183     5.9697  0.1036 -11.2714 12.5081  0.9178 76 52.0426380
HF.bsl        -0.0173     0.0612 -0.2831  -0.1392  0.1046  0.7779 76  0.5335292
Zeit:Gr        1.7360     0.3072  5.6513   1.1242  2.3478  0.0000 76  2.6781075
(Intercept)1  43.7414     9.1306  4.7906  25.5562 61.9266  0.0000 76 79.5987254
Zeit1          1.5278     0.2229  6.8554   1.0839  1.9716  0.0000 76  1.9431971
>     eff.MMedn
[1] 0.5192453
>     hist(fm.MMedn.resid.frame[,1])


MDMW
>     anova(fm.MDMw0,fm.MDMw)
refitting model(s) with ML (instead of REML)
Data: push.l
Models:
fm.MDMw0: MDMw ~ Zeit + Gr + BMI.bsl + BSA.bsl + HF.bsl + (1 | ID)
fm.MDMw: MDMw ~ Zeit * Gr + BMI.bsl + BSA.bsl + HF.bsl + (1 | ID)
         Df    AIC    BIC  logLik deviance  Chisq Chi Df Pr(>Chisq)
fm.MDMw0  8 395.11 419.25 -189.56   379.11                         
fm.MDMw   9 397.05 424.20 -189.52   379.05 0.0638      1     0.8005
>     r.squaredGLMM(fm.MDMw)
      R2m       R2c 
0.1773653 0.7060334 
>     summary(fm.MDMw)
Linear mixed model fit by REML ['lmerMod']
Formula: MDMw ~ Zeit * Gr + BMI.bsl + BSA.bsl + HF.bsl + (1 | ID)
   Data: push.l

REML criterion at convergence: 399.3

Scaled residuals: 
     Min       1Q   Median       3Q      Max 
-2.19157 -0.45894  0.06949  0.41821  1.71850 

Random effects:
 Groups   Name        Variance Std.Dev.
 ID       (Intercept) 0.6329   0.7955  
 Residual             0.3519   0.5932  
Number of obs: 151, groups:  ID, 76

Fixed effects:
             Estimate Std. Error t value
(Intercept)  4.794511   1.231892   3.892
Zeit         0.146218   0.134051   1.091
Gr           0.260178   0.229632   1.133
BMI.bsl      0.099622   0.040759   2.444
BSA.bsl     -0.019269   0.822698  -0.023
HF.bsl       0.007337   0.008429   0.871
Zeit:Gr     -0.048486   0.193700  -0.250

Correlation of Fixed Effects:
        (Intr) Zeit   Gr     BMI.bs BSA.bs HF.bsl
Zeit    -0.054                                   
Gr       0.016  0.287                            
BMI.bsl  0.255 -0.010 -0.006                     
BSA.bsl -0.719  0.011 -0.038 -0.768              
HF.bsl  -0.416 -0.010 -0.087 -0.136  0.018       
Zeit:Gr  0.037 -0.692 -0.418  0.007 -0.007  0.007
>     summary.MDMw
             Estimate Std. Error t value     LCI    UCI p.value  n         sd
(Intercept)    4.7945     1.2319  3.8920  2.3410 7.2480  0.0002 76 10.7394552
Zeit           0.1462     0.1341  1.0908 -0.1208 0.4132  0.2788 76  1.1690567
Gr             0.2602     0.2296  1.1330 -0.1972 0.7175  0.2608 76  2.0016064
BMI.bsl        0.0996     0.0408  2.4442  0.0184 0.1808  0.0168 76  0.3556862
BSA.bsl       -0.0193     0.8227 -0.0234 -1.6578 1.6193  0.9814 76  7.1721323
HF.bsl         0.0073     0.0084  0.8705 -0.0094 0.0241  0.3868 76  0.0732295
Zeit:Gr       -0.0485     0.1937 -0.2503 -0.4343 0.3373  0.8030 76  1.6886375
(Intercept)1   5.0547     1.2567  4.0220  2.5517 7.5577  0.0001 76 10.9556566
Zeit1          0.0977     0.1398  0.6990 -0.1807 0.3762  0.4867 76  1.2187481
>     eff.MDMw
[1] -0.02261608
>     hist(fm.MDMw.resid.frame[,1])
> 


Right Ventricle

RVEF
anova(fm.RVEF0,fm.RVEF)
refitting model(s) with ML (instead of REML)
Data: push.l
Models:
fm.RVEF0: RVEF ~ Zeit + Gr + BMI.bsl + BSA.bsl + HF.bsl + (1 | ID)
fm.RVEF: RVEF ~ Zeit * Gr + BMI.bsl + BSA.bsl + HF.bsl + (1 | ID)
         Df    AIC    BIC  logLik deviance Chisq Chi Df Pr(>Chisq)   
fm.RVEF0  8 809.87 834.06 -396.93   793.87                           
fm.RVEF   9 805.01 832.23 -393.51   787.01 6.857      1   0.008829 **
---
Signif. codes:  0 ‘***’ 0.001 ‘**’ 0.01 ‘*’ 0.05 ‘.’ 0.1 ‘ ’ 1
>     r.squaredGLMM(fm.RVEF)
       R2m        R2c 
0.06697904 0.94437741 
>     summary(fm.RVEF)
Linear mixed model fit by REML ['lmerMod']
Formula: RVEF ~ Zeit * Gr + BMI.bsl + BSA.bsl + HF.bsl + (1 | ID)
   Data: push.l

REML criterion at convergence: 785.7

Scaled residuals: 
     Min       1Q   Median       3Q      Max 
-2.61242 -0.33870  0.02546  0.40556  2.42406 

Random effects:
 Groups   Name        Variance Std.Dev.
 ID       (Intercept) 30.090   5.485   
 Residual              1.908   1.381   
Number of obs: 152, groups:  ID, 76

Fixed effects:
            Estimate Std. Error t value
(Intercept) 57.03244    7.62237   7.482
Zeit         0.07000    0.30883   0.227
Gr           1.24282    1.31065   0.948
BMI.bsl      0.03693    0.25188   0.147
BSA.bsl     -1.23056    5.08304  -0.242
HF.bsl       0.08154    0.05210   1.565
Zeit:Gr      1.18611    0.44872   2.643

Correlation of Fixed Effects:
        (Intr) Zeit   Gr     BMI.bs BSA.bs HF.bsl
Zeit    -0.020                                   
Gr       0.032  0.118                            
BMI.bsl  0.256  0.000 -0.007                     
BSA.bsl -0.721  0.000 -0.042 -0.767              
HF.bsl  -0.418  0.000 -0.094 -0.141  0.023       
Zeit:Gr  0.014 -0.688 -0.171  0.000  0.000  0.000
>     summary.RVEF
             Estimate Std. Error t value      LCI     UCI p.value  n         sd
(Intercept)   57.0324     7.6224  7.4822  41.8512 72.2137  0.0000 76 66.4505426
Zeit           0.0700     0.3088  0.2267  -0.5451  0.6851  0.8213 76  2.6920560
Gr             1.2428     1.3106  0.9483  -1.3676  3.8532  0.3460 76 11.4255459
BMI.bsl        0.0369     0.2519  0.1466  -0.4647  0.5386  0.8838 76  2.1960133
BSA.bsl       -1.2306     5.0830 -0.2421 -11.3543  8.8932  0.8094 76 44.3125667
HF.bsl         0.0815     0.0521  1.5649  -0.0222  0.1853  0.1218 76  0.4541973
Zeit:Gr        1.1861     0.4487  2.6433   0.2924  2.0798  0.0100 76  3.9116759
(Intercept)1  58.2753     7.7755  7.4947  42.7889 73.7616  0.0000 76 67.7852375
Zeit1          1.2561     0.3255  3.8586   0.6077  1.9045  0.0002 76  2.8376432
>     eff.RVEF
[1] 0.2424229
>     hist(fm.RVEF.resid.frame[,1])


RVEDVn
>     anova(fm.RVEDVn0,fm.RVEDVn)
refitting model(s) with ML (instead of REML)
Data: push.l
Models:
fm.RVEDVn0: RVEDVn ~ Zeit + Gr + BMI.bsl + BSA.bsl + HF.bsl + (1 | ID)
fm.RVEDVn: RVEDVn ~ Zeit * Gr + BMI.bsl + BSA.bsl + HF.bsl + (1 | ID)
           Df    AIC    BIC  logLik deviance  Chisq Chi Df Pr(>Chisq)    
fm.RVEDVn0  8 917.70 941.89 -450.85   901.70                             
fm.RVEDVn   9 895.76 922.98 -438.88   877.76 23.938      1  9.951e-07 ***
---
Signif. codes:  0 ‘***’ 0.001 ‘**’ 0.01 ‘*’ 0.05 ‘.’ 0.1 ‘ ’ 1
>     r.squaredGLMM(fm.RVEDVn)
      R2m       R2c 
0.1888001 0.9826408 
>     summary(fm.RVEDVn)
Linear mixed model fit by REML ['lmerMod']
Formula: RVEDVn ~ Zeit * Gr + BMI.bsl + BSA.bsl + HF.bsl + (1 | ID)
   Data: push.l

REML criterion at convergence: 870.7

Scaled residuals: 
     Min       1Q   Median       3Q      Max 
-2.19464 -0.38547 -0.01283  0.39602  2.34207 

Random effects:
 Groups   Name        Variance Std.Dev.
 ID       (Intercept) 94.031   9.697   
 Residual              2.056   1.434   
Number of obs: 152, groups:  ID, 76

Fixed effects:
            Estimate Std. Error t value
(Intercept) 85.68859   13.33646   6.425
Zeit        -0.72875    0.32064  -2.273
Gr          -1.24788    2.27159  -0.549
BMI.bsl     -1.24175    0.44076  -2.817
BSA.bsl     21.31832    8.89471   2.397
HF.bsl      -0.24014    0.09118  -2.634
Zeit:Gr      2.43847    0.46588   5.234

Correlation of Fixed Effects:
        (Intr) Zeit   Gr     BMI.bs BSA.bs HF.bsl
Zeit    -0.012                                   
Gr       0.034  0.071                            
BMI.bsl  0.256  0.000 -0.007                     
BSA.bsl -0.721  0.000 -0.043 -0.767              
HF.bsl  -0.418  0.000 -0.095 -0.141  0.023       
Zeit:Gr  0.008 -0.688 -0.103  0.000  0.000  0.000
>     summary.RVEDVn
             Estimate Std. Error t value     LCI      UCI p.value  n          sd
(Intercept)   85.6886    13.3365  6.4251 59.1267 112.2505  0.0000 76 116.2649115
Zeit          -0.7287     0.3206 -2.2728 -1.3674  -0.0901  0.0259 76   2.7949260
Gr            -1.2479     2.2716 -0.5493 -5.7722   3.2764  0.5844 76  19.8033497
BMI.bsl       -1.2418     0.4408 -2.8173 -2.1196  -0.3639  0.0062 76   3.8428053
BSA.bsl       21.3183     8.8947  2.3967  3.6030  39.0337  0.0190 76  77.5421969
HF.bsl        -0.2401     0.0912 -2.6339 -0.4217  -0.0586  0.0102 76   0.7950632
Zeit:Gr        2.4385     0.4659  5.2341  1.5106   3.3664  0.0000 76   4.0616220
(Intercept)1  84.4407    13.6043  6.2069 57.3453 111.5361  0.0000 76 118.5995378
Zeit1          1.7097     0.3380  5.0586  1.0366   2.3829  0.0000 76   2.9466157
>     eff.RVEDVn
[1] 0.480905
>     hist(fm.RVEDVn.resid.frame[,1])


RVESVn
>     anova(fm.RVESVn0,fm.RVESVn)
refitting model(s) with ML (instead of REML)
Data: push.l
Models:
fm.RVESVn0: RVESVn ~ Zeit + Gr + BMI.bsl + BSA.bsl + HF.bsl + (1 | ID)
fm.RVESVn: RVESVn ~ Zeit * Gr + BMI.bsl + BSA.bsl + HF.bsl + (1 | ID)
           Df    AIC    BIC  logLik deviance  Chisq Chi Df Pr(>Chisq)
fm.RVESVn0  8 830.05 854.24 -407.02   814.05                         
fm.RVESVn   9 831.09 858.30 -406.54   813.09 0.9596      1     0.3273
>     r.squaredGLMM(fm.RVESVn)
      R2m       R2c 
0.1712865 0.9353443 
>     summary(fm.RVESVn)
Linear mixed model fit by REML ['lmerMod']
Formula: RVESVn ~ Zeit * Gr + BMI.bsl + BSA.bsl + HF.bsl + (1 | ID)
   Data: push.l

REML criterion at convergence: 811

Scaled residuals: 
    Min      1Q  Median      3Q     Max 
-3.6813 -0.3588 -0.0164  0.3563  3.6555 

Random effects:
 Groups   Name        Variance Std.Dev.
 ID       (Intercept) 30.761   5.546   
 Residual              2.603   1.613   
Number of obs: 152, groups:  ID, 76

Fixed effects:
            Estimate Std. Error t value
(Intercept) 34.55561    7.74690   4.461
Zeit        -0.35450    0.36076  -0.983
Gr          -1.01501    1.33822  -0.758
BMI.bsl     -0.52971    0.25598  -2.069
BSA.bsl     10.19160    5.16574   1.973
HF.bsl      -0.15052    0.05295  -2.843
Zeit:Gr     -0.50828    0.52418  -0.970

Correlation of Fixed Effects:
        (Intr) Zeit   Gr     BMI.bs BSA.bs HF.bsl
Zeit    -0.023                                   
Gr       0.031  0.135                            
BMI.bsl  0.256  0.000 -0.007                     
BSA.bsl -0.721  0.000 -0.042 -0.767              
HF.bsl  -0.418  0.000 -0.094 -0.141  0.023       
Zeit:Gr  0.016 -0.688 -0.196  0.000  0.000  0.000
>     summary.RVESVn
             Estimate Std. Error t value     LCI     UCI p.value  n         sd
(Intercept)   34.5556     7.7469  4.4606 19.1263 49.9849  0.0000 76 67.5359085
Zeit          -0.3545     0.3608 -0.9826 -1.0730  0.3640  0.3289 76  3.1453815
Gr            -1.0150     1.3382 -0.7585 -3.6803  1.6503  0.4505 76 11.6661571
BMI.bsl       -0.5297     0.2560 -2.0693 -1.0395 -0.0199  0.0419 76  2.2317563
BSA.bsl       10.1916     5.1657  1.9729 -0.0969 20.4801  0.0521 76 45.0335285
HF.bsl        -0.1505     0.0530 -2.8426 -0.2560 -0.0451  0.0057 76  0.4620433
Zeit:Gr       -0.5083     0.5242 -0.9697 -1.5523  0.5357  0.3353 76  4.5698697
(Intercept)1  33.5406     7.9026  4.2442 17.8012 49.2800  0.0001 76 68.8932696
Zeit1         -0.8628     0.3803 -2.2688 -1.6202 -0.1054  0.0261 76  3.3153785
>     eff.RVESVn
[1] -0.08884651
>     hist(fm.RVESVn.resid.frame[,1])


RVMMn
>     anova(fm.RVMMn0,fm.RVMMn)
refitting model(s) with ML (instead of REML)
Data: push.l
Models:
fm.RVMMn0: RVMMn ~ Zeit + Gr + BMI.bsl + BSA.bsl + HF.bsl + (1 | ID)
fm.RVMMn: RVMMn ~ Zeit * Gr + BMI.bsl + BSA.bsl + HF.bsl + (1 | ID)
          Df    AIC    BIC  logLik deviance  Chisq Chi Df Pr(>Chisq)    
fm.RVMMn0  8 412.84 437.03 -198.42   396.84                             
fm.RVMMn   9 390.90 418.12 -186.45   372.90 23.938      1  9.951e-07 ***
---
Signif. codes:  0 ‘***’ 0.001 ‘**’ 0.01 ‘*’ 0.05 ‘.’ 0.1 ‘ ’ 1
>     r.squaredGLMM(fm.RVMMn)
      R2m       R2c 
0.1888001 0.9826408 
>     summary(fm.RVMMn)
Linear mixed model fit by REML ['lmerMod']
Formula: RVMMn ~ Zeit * Gr + BMI.bsl + BSA.bsl + HF.bsl + (1 | ID)
   Data: push.l

REML criterion at convergence: 389.1

Scaled residuals: 
     Min       1Q   Median       3Q      Max 
-2.19464 -0.38547 -0.01283  0.39602  2.34207 

Random effects:
 Groups   Name        Variance Std.Dev.
 ID       (Intercept) 3.39451  1.8424  
 Residual             0.07423  0.2725  
Number of obs: 152, groups:  ID, 76

Fixed effects:
            Estimate Std. Error t value
(Intercept) 16.28083    2.53393   6.425
Zeit        -0.13846    0.06092  -2.273
Gr          -0.23710    0.43160  -0.549
BMI.bsl     -0.23593    0.08374  -2.817
BSA.bsl      4.05048    1.69000   2.397
HF.bsl      -0.04563    0.01732  -2.634
Zeit:Gr      0.46331    0.08852   5.234

Correlation of Fixed Effects:
        (Intr) Zeit   Gr     BMI.bs BSA.bs HF.bsl
Zeit    -0.012                                   
Gr       0.034  0.071                            
BMI.bsl  0.256  0.000 -0.007                     
BSA.bsl -0.721  0.000 -0.043 -0.767              
HF.bsl  -0.418  0.000 -0.095 -0.141  0.023       
Zeit:Gr  0.008 -0.688 -0.103  0.000  0.000  0.000
>     summary.RVMMn
             Estimate Std. Error t value     LCI     UCI p.value  n         sd
(Intercept)   16.2808     2.5339  6.4251 11.2341 21.3276  0.0000 76 22.0900281
Zeit          -0.1385     0.0609 -2.2728 -0.2598 -0.0171  0.0259 76  0.5309139
Gr            -0.2371     0.4316 -0.5493 -1.0967  0.6225  0.5844 76  3.7626016
BMI.bsl       -0.2359     0.0837 -2.8173 -0.4027 -0.0691  0.0062 76  0.7296797
BSA.bsl        4.0505     1.6900  2.3967  0.6846  7.4164  0.0190 76 14.7330784
HF.bsl        -0.0456     0.0173 -2.6339 -0.0801 -0.0111  0.0102 76  0.1508179
Zeit:Gr        0.4633     0.0885  5.2341  0.2870  0.6396  0.0000 76  0.7715251
(Intercept)1  16.0437     2.5848  6.2069 10.8956 21.1919  0.0000 76 22.5337640
Zeit1          0.3248     0.0642  5.0586  0.1969  0.4527  0.0000 76  0.5596826
>     eff.RVMMn
[1] 0.4809808
>     hist(fm.RVMMn.resid.frame[,1])
> 
>     anova(fm.RVMMn0,fm.RVMMn)
refitting model(s) with ML (instead of REML)
Data: push.l
Models:
fm.RVMMn0: RVMMn ~ Zeit + Gr + BMI.bsl + BSA.bsl + HF.bsl + (1 | ID)
fm.RVMMn: RVMMn ~ Zeit * Gr + BMI.bsl + BSA.bsl + HF.bsl + (1 | ID)
          Df    AIC    BIC  logLik deviance  Chisq Chi Df Pr(>Chisq)    
fm.RVMMn0  8 412.84 437.03 -198.42   396.84                             
fm.RVMMn   9 390.90 418.12 -186.45   372.90 23.938      1  9.951e-07 ***
---
Signif. codes:  0 ‘***’ 0.001 ‘**’ 0.01 ‘*’ 0.05 ‘.’ 0.1 ‘ ’ 1
>     r.squaredGLMM(fm.RVMMn)
      R2m       R2c 
0.1888001 0.9826408 
>     summary(fm.RVMMn)
Linear mixed model fit by REML ['lmerMod']
Formula: RVMMn ~ Zeit * Gr + BMI.bsl + BSA.bsl + HF.bsl + (1 | ID)
   Data: push.l

REML criterion at convergence: 389.1

Scaled residuals: 
     Min       1Q   Median       3Q      Max 
-2.19464 -0.38547 -0.01283  0.39602  2.34207 

Random effects:
 Groups   Name        Variance Std.Dev.
 ID       (Intercept) 3.39451  1.8424  
 Residual             0.07423  0.2725  
Number of obs: 152, groups:  ID, 76

Fixed effects:
            Estimate Std. Error t value
(Intercept) 16.28083    2.53393   6.425
Zeit        -0.13846    0.06092  -2.273
Gr          -0.23710    0.43160  -0.549
BMI.bsl     -0.23593    0.08374  -2.817
BSA.bsl      4.05048    1.69000   2.397
HF.bsl      -0.04563    0.01732  -2.634
Zeit:Gr      0.46331    0.08852   5.234

Correlation of Fixed Effects:
        (Intr) Zeit   Gr     BMI.bs BSA.bs HF.bsl
Zeit    -0.012                                   
Gr       0.034  0.071                            
BMI.bsl  0.256  0.000 -0.007                     
BSA.bsl -0.721  0.000 -0.043 -0.767              
HF.bsl  -0.418  0.000 -0.095 -0.141  0.023       
Zeit:Gr  0.008 -0.688 -0.103  0.000  0.000  0.000
>     summary.RVMMn
             Estimate Std. Error t value     LCI     UCI p.value  n         sd
(Intercept)   16.2808     2.5339  6.4251 11.2341 21.3276  0.0000 76 22.0900281
Zeit          -0.1385     0.0609 -2.2728 -0.2598 -0.0171  0.0259 76  0.5309139
Gr            -0.2371     0.4316 -0.5493 -1.0967  0.6225  0.5844 76  3.7626016
BMI.bsl       -0.2359     0.0837 -2.8173 -0.4027 -0.0691  0.0062 76  0.7296797
BSA.bsl        4.0505     1.6900  2.3967  0.6846  7.4164  0.0190 76 14.7330784
HF.bsl        -0.0456     0.0173 -2.6339 -0.0801 -0.0111  0.0102 76  0.1508179
Zeit:Gr        0.4633     0.0885  5.2341  0.2870  0.6396  0.0000 76  0.7715251
(Intercept)1  16.0437     2.5848  6.2069 10.8956 21.1919  0.0000 76 22.5337640
Zeit1          0.3248     0.0642  5.0586  0.1969  0.4527  0.0000 76  0.5596826
>     eff.RVMMn
[1] 0.4809808
>     hist(fm.RVMMn.resid.frame[,1])


CI
>     anova(fm.CI0,fm.CI)
refitting model(s) with ML (instead of REML)
Data: push.l
Models:
fm.CI0: CI ~ Zeit + Gr + BMI.bsl + BSA.bsl + HF.bsl + (1 | ID)
fm.CI: CI ~ Zeit * Gr + BMI.bsl + BSA.bsl + HF.bsl + (1 | ID)
       Df    AIC    BIC  logLik deviance  Chisq Chi Df Pr(>Chisq)  
fm.CI0  8 234.37 258.56 -109.19   218.37                           
fm.CI   9 232.93 260.15 -107.47   214.93 3.4393      1    0.06366 .
---
Signif. codes:  0 ‘***’ 0.001 ‘**’ 0.01 ‘*’ 0.05 ‘.’ 0.1 ‘ ’ 1
>     r.squaredGLMM(fm.CI)
      R2m       R2c 
0.3438650 0.8144061 
>     summary(fm.CI)
Linear mixed model fit by REML ['lmerMod']
Formula: CI ~ Zeit * Gr + BMI.bsl + BSA.bsl + HF.bsl + (1 | ID)
   Data: push.l

REML criterion at convergence: 242.5

Scaled residuals: 
     Min       1Q   Median       3Q      Max 
-1.97410 -0.49722 -0.04843  0.44545  1.80251 

Random effects:
 Groups   Name        Variance Std.Dev.
 ID       (Intercept) 0.2598   0.5097  
 Residual             0.1025   0.3201  
Number of obs: 152, groups:  ID, 76

Fixed effects:
             Estimate Std. Error t value
(Intercept)  1.366916   0.763628   1.790
Zeit        -0.151100   0.071577  -2.111
Gr           0.004198   0.139318   0.030
BMI.bsl     -0.037915   0.025212  -1.504
BSA.bsl      0.342318   0.508777   0.673
HF.bsl       0.034178   0.005215   6.553
Zeit:Gr      0.192489   0.103999   1.851

Correlation of Fixed Effects:
        (Intr) Zeit   Gr     BMI.bs BSA.bs HF.bsl
Zeit    -0.047                                   
Gr       0.020  0.257                            
BMI.bsl  0.256  0.000 -0.006                     
BSA.bsl -0.721  0.000 -0.040 -0.767              
HF.bsl  -0.418  0.000 -0.089 -0.141  0.023       
Zeit:Gr  0.032 -0.688 -0.373  0.000  0.000  0.000
>     summary.CI
             Estimate Std. Error t value     LCI     UCI p.value  n         sd
(Intercept)    1.3669     0.7636  1.7900 -0.1540  2.8878  0.0774 76 6.65691047
Zeit          -0.1511     0.0716 -2.1110 -0.2937 -0.0085  0.0381 76 0.62419433
Gr             0.0042     0.1393  0.0301 -0.2733  0.2817  0.9760 76 1.21438925
BMI.bsl       -0.0379     0.0252 -1.5039 -0.0881  0.0123  0.1368 76 0.21968851
BSA.bsl        0.3423     0.5088  0.6728 -0.6710  1.3556  0.5031 76 4.43561556
HF.bsl         0.0342     0.0052  6.5535  0.0238  0.0446  0.0000 76 0.04533255
Zeit:Gr        0.1925     0.1040  1.8509 -0.0146  0.3996  0.0681 76 0.90665098
(Intercept)1   1.3711     0.7790  1.7600 -0.1804  2.9227  0.0824 76 6.79116455
Zeit1          0.0414     0.0754  0.5486 -0.1089  0.1917  0.5849 76 0.65732196
>     eff.CI
[1] 0.1677126
>     hist(fm.CI.resid.frame[,1])
> 
